# Supplementary material for: Genome-Wide Identification of the PR-1 Gene Family in Pyrus betulaefolia Bunge and Its Expression Analysis Under Fire Blight Stress
Source: Int J Mol Sci. 2025 May 24;26(11):5074. doi: 10.3390/ijms26115074 (PMC12155532; doi:10.3390/ijms26115074)
Supplement: Supplementary file 1 [file ijms-26-05074-s001.zip]

Archive with 1 entries (1 files):
- ijms-3598026-supplementary.pdf
